# Supplementary material for: Feature fusion based transformer for sentiment analysis in social networks
Source: PLoS One. 2025 Nov 7;20(11):e0333416. doi: 10.1371/journal.pone.0333416 (PMC12594345; doi:10.1371/journal.pone.0333416)
Supplement: S1 Data — The relabeled SDTI dataset derived from the public MVSA-Single benchmark [46]. (ZIP) [file pone.0333416.s001.zip]

Archive with 2 entries (2 files):
- train.txt
- test_without_label.txt
