# Supplementary material for: Feature fusion based transformer for sentiment analysis in social networks
Source: PLoS One. 2025 Nov 7;20(11):e0333416. doi: 10.1371/journal.pone.0333416 (PMC12594345; doi:10.1371/journal.pone.0333416)
Supplement: S1 Data — The relabeled SDTI dataset derived from the public MVSA-Single benchmark [46]. (ZIP) [file pone.0333416.s001.zip › train.txt]

guid	tag
4597	negative
26	neutral
4383	negative
212	positive
2626	positive
3042	neutral
4713	positive
2073	negative
2020	positive
2688	negative
4956	positive
3143	positive
3624	positive
202	negative
4486	positive
4895	positive
2855	positive
3066	positive
2100	negative
3457	positive
4776	positive
4784	neutral
1921	positive
951	negative
231	positive
396	neutral
1305	negative
4001	negative
3786	negative
403	positive
3669	negative
3244	positive
3922	negative
1986	positive
445	positive
743	positive
725	positive
607	positive
4208	positive
138	positive
1562	positive
3874	positive
2164	positive
1383	negative
1541	positive
4002	negative
2044	neutral
1688	positive
2442	positive
3888	positive
1084	positive
2787	neutral
1437	positive
3537	neutral
3452	negative
4442	negative
1534	negative
3343	positive
4744	positive
4047	neutral
764	positive
3907	positive
4106	neutral
568	negative
291	positive
1355	positive
2057	negative
3788	positive
1073	neutral
3095	negative
618	neutral
542	negative
195	negative
500	positive
940	positive
2106	positive
3215	positive
3274	negative
4511	positive
1148	positive
1502	negative
4404	positive
582	neutral
4709	positive
399	positive
2757	positive
1547	negative
1704	positive
409	positive
703	negative
2069	negative
1686	positive
4414	negative
3805	positive
4043	positive
4334	positive
2997	positive
4915	negative
1394	neutral
5022	negative
2328	negative
1989	positive
1757	positive
1007	positive
3993	positive
3830	negative
1610	positive
4821	positive
3647	positive
1865	negative
2384	positive
561	positive
78	positive
3063	neutral
447	positive
3627	positive
4806	positive
269	neutral
1203	positive
1015	positive
3056	neutral
2832	neutral
3971	positive
3077	negative
320	negative
73	neutral
1954	positive
1730	negative
3681	positive
1172	positive
1414	positive
3913	positive
3155	negative
5078	negative
4699	positive
170	positive
1493	positive
4226	positive
3538	negative
635	positive
1328	positive
2118	negative
2673	negative
4657	neutral
927	neutral
329	positive
3734	negative
637	neutral
4304	negative
4130	neutral
3901	negative
4356	negative
4491	positive
4167	negative
4216	positive
605	positive
1673	positive
4638	positive
3606	positive
4314	positive
4723	positive
4964	positive
2994	positive
4937	positive
4339	positive
29	positive
3260	positive
3493	positive
3807	neutral
2535	positive
2720	neutral
2594	positive
2454	neutral
4661	positive
4104	positive
3233	negative
1157	negative
1107	positive
492	positive
2718	negative
4044	positive
2161	positive
1067	positive
1110	positive
502	neutral
2998	negative
4696	negative
1138	negative
926	positive
4939	negative
4422	negative
1245	positive
1792	positive
2525	positive
1540	negative
1249	positive
3772	negative
71	positive
2753	positive
4153	negative
3916	negative
884	negative
4142	neutral
3539	negative
987	positive
5031	positive
2672	negative
2808	positive
1943	negative
3601	positive
610	positive
3089	negative
2872	positive
548	positive
3657	negative
1979	positive
1053	positive
1653	positive
2725	neutral
367	negative
903	positive
800	positive
1984	positive
1079	positive
142	neutral
2425	positive
376	negative
837	negative
4170	negative
521	positive
436	neutral
4389	negative
3100	positive
593	negative
1222	positive
251	positive
4973	positive
1287	positive
535	positive
2826	positive
229	positive
4275	positive
736	positive
4982	negative
3247	negative
392	negative
4392	positive
4162	positive
821	positive
3093	negative
526	positive
2886	positive
4258	negative
996	positive
2982	negative
4523	negative
4412	positive
5049	negative
2700	neutral
157	positive
1404	negative
3767	positive
5054	positive
2965	positive
5062	negative
1033	positive
990	positive
3667	negative
345	negative
3112	negative
338	positive
2669	positive
1727	positive
4607	positive
113	positive
717	positive
2892	positive
4176	positive
4926	positive
929	negative
3147	negative
880	negative
4941	positive
2087	negative
1561	negative
4756	negative
539	negative
4763	negative
288	positive
5025	negative
3726	negative
4614	positive
1546	negative
3314	negative
3098	positive
452	negative
225	positive
2079	positive
1691	neutral
504	positive
1864	positive
3575	negative
465	positive
714	positive
4635	neutral
2715	positive
2373	positive
3723	negative
4574	positive
5122	positive
1800	neutral
4758	positive
49	positive
66	positive
4955	positive
3141	negative
2510	positive
164	negative
2435	neutral
3864	positive
1419	neutral
1892	negative
804	positive
4196	negative
4496	positive
3675	positive
3676	positive
1456	positive
1764	positive
3242	positive
4350	negative
3178	positive
1365	negative
2977	positive
216	positive
1553	positive
1432	positive
3991	positive
402	negative
166	positive
1530	negative
4384	negative
4742	positive
4110	neutral
5089	negative
197	positive
5084	positive
3202	neutral
4200	negative
4279	positive
3133	negative
691	positive
3387	positive
3783	positive
1315	positive
4171	positive
843	positive
3563	negative
3176	positive
4209	positive
1194	positive
2014	positive
3764	positive
3257	negative
696	positive
2645	negative
3956	negative
2339	negative
3074	positive
1706	positive
4120	positive
1613	positive
3562	negative
1462	positive
2605	negative
4598	negative
4993	positive
337	positive
3148	positive
2336	positive
4712	negative
4818	negative
4556	positive
2675	negative
5112	negative
4236	positive
569	positive
1526	negative
2724	neutral
1196	neutral
1270	positive
3524	negative
4194	negative
2444	positive
4610	positive
1991	positive
4548	positive
3897	positive
2374	neutral
3688	positive
3603	positive
2947	positive
4934	positive
3318	neutral
1225	positive
1669	positive
4420	negative
4088	neutral
1017	positive
983	positive
4875	positive
1211	positive
3970	positive
1094	positive
653	positive
3045	positive
4045	positive
1044	neutral
662	positive
120	positive
4233	positive
2843	negative
4951	positive
3996	negative
3545	negative
22	negative
28	positive
732	negative
2816	negative
2732	neutral
1143	positive
4093	positive
2789	positive
2167	negative
1161	positive
3162	positive
718	neutral
21	positive
632	negative
1102	negative
4881	positive
4217	positive
2060	neutral
4290	negative
1955	negative
1835	negative
3674	neutral
3205	negative
2065	positive
2894	positive
1221	positive
4322	positive
4324	positive
1210	positive
1837	neutral
1055	positive
3437	positive
3643	positive
3596	positive
976	positive
564	positive
3722	negative
511	neutral
4732	positive
733	positive
3852	positive
514	positive
2387	negative
5121	positive
3175	negative
4134	positive
2950	negative
4831	negative
4031	positive
578	positive
177	positive
4184	negative
4584	negative
3797	neutral
1767	positive
4468	neutral
4123	positive
280	negative
4382	positive
1520	negative
3482	negative
1420	positive
3789	positive
665	positive
788	neutral
4987	positive
1158	negative
1081	positive
3661	negative
2376	positive
3468	positive
5010	positive
1275	positive
710	positive
1595	positive
4432	positive
295	positive
1507	negative
2751	positive
2030	positive
931	negative
2036	positive
3388	positive
4160	negative
984	neutral
4249	positive
2552	neutral
4027	positive
2900	positive
1972	negative
410	positive
1119	positive
4787	positive
742	positive
1154	positive
4096	positive
2968	negative
1967	negative
1957	negative
2706	negative
979	positive
993	neutral
3125	negative
1872	neutral
161	positive
4148	neutral
3122	positive
2683	positive
2447	neutral
5044	positive
2739	positive
1325	positive
4901	negative
2126	negative
846	positive
4423	negative
2623	positive
4793	positive
3949	negative
2143	neutral
3104	positive
4848	negative
4547	positive
4888	negative
2426	positive
1569	positive
1001	positive
1078	negative
1083	positive
4761	positive
603	positive
1028	neutral
2542	positive
1259	positive
3323	positive
2010	positive
690	negative
1618	positive
5011	positive
2043	positive
5003	negative
3544	negative
781	positive
1341	positive
4869	positive
1449	positive
353	positive
1214	positive
2980	negative
2101	positive
2860	positive
3850	negative
5018	positive
4159	negative
4109	positive
389	negative
3282	positive
4927	positive
2648	positive
3699	negative
757	positive
1330	positive
3034	positive
4495	positive
1200	positive
3461	positive
3223	negative
3811	positive
3582	positive
562	positive
4529	positive
5074	negative
1082	positive
5030	positive
2604	positive
2795	positive
498	positive
3598	positive
925	positive
256	positive
701	negative
1153	neutral
2091	negative
2891	positive
1888	positive
2727	neutral
2136	positive
722	positive
516	neutral
1801	positive
853	positive
3890	positive
889	positive
2319	neutral
4326	positive
734	positive
4764	negative
1295	positive
268	positive
5079	positive
941	positive
3529	neutral
4254	positive
3728	negative
2168	positive
5047	positive
5026	positive
820	positive
68	positive
2617	negative
3936	positive
4465	negative
1422	positive
5086	negative
4704	positive
316	negative
3841	positive
3592	positive
4021	positive
3182	positive
536	positive
3623	positive
975	positive
4791	positive
707	positive
1811	negative
2865	negative
4849	negative
3926	positive
3727	negative
2862	neutral
4835	positive
3983	positive
2494	positive
3113	positive
1676	negative
995	positive
1965	positive
3857	positive
2850	positive
3794	neutral
468	positive
802	negative
451	negative
5005	negative
1320	positive
4830	negative
966	positive
4158	negative
1658	positive
655	positive
4841	negative
828	neutral
4004	negative
3742	positive
4770	positive
1156	negative
4769	positive
597	negative
3867	negative
1939	positive
1687	positive
1555	positive
84	positive
894	positive
4395	negative
3470	positive
2011	positive
1357	positive
3932	positive
5119	positive
5103	positive
328	positive
485	negative
1208	positive
1832	negative
4128	positive
1683	positive
4086	neutral
934	negative
318	negative
393	positive
5028	neutral
4073	negative
2366	neutral
3708	positive
2783	negative
2875	neutral
3420	negative
612	positive
1523	positive
1570	positive
512	positive
783	negative
2503	positive
4991	positive
3664	negative
874	negative
315	positive
4301	negative
5093	positive
1884	neutral
2002	negative
1176	positive
2695	positive
3989	negative
3732	negative
3555	negative
2441	positive
69	negative
3703	neutral
2713	neutral
2961	negative
95	positive
1380	negative
3522	negative
3037	positive
4241	positive
3640	positive
1187	positive
1585	positive
4850	negative
1137	positive
1240	positive
2670	negative
3506	positive
1278	neutral
153	negative
5016	positive
3587	positive
3536	negative
102	positive
118	negative
2806	positive
866	negative
3278	negative
1976	positive
1748	positive
2371	neutral
688	positive
3249	positive
3481	positive
4573	positive
3101	positive
1605	positive
860	positive
3855	positive
3115	positive
1470	positive
1786	positive
4133	positive
1002	positive
2462	negative
981	positive
997	positive
625	negative
2692	negative
4602	negative
2799	positive
304	positive
1975	positive
4938	negative
1515	negative
3208	positive
4641	positive
4238	positive
592	positive
5118	positive
2529	positive
4672	positive
4600	positive
3583	negative
5036	positive
3502	positive
3736	negative
3860	positive
825	neutral
3787	negative
3019	positive
770	positive
1131	positive
4447	positive
281	positive
3488	negative
858	positive
3974	positive
322	positive
1739	negative
868	neutral
965	negative
4711	negative
408	positive
4749	positive
4663	positive
835	positive
3589	positive
2791	positive
4391	positive
3673	neutral
2108	positive
75	negative
1535	positive
3332	negative
83	positive
1413	negative
2964	positive
2613	positive
2561	neutral
3426	negative
2459	neutral
1558	positive
3380	neutral
621	neutral
56	neutral
1362	negative
2782	positive
1745	positive
1024	positive
1925	positive
4337	negative
1487	positive
1726	positive
2663	negative
4042	positive
2074	positive
1932	negative
148	positive
4701	positive
1386	negative
4788	positive
2313	negative
3416	negative
4426	positive
1689	negative
1264	negative
4861	positive
1781	neutral
4012	positive
1617	positive
1438	positive
1784	negative
3829	neutral
4446	negative
891	positive
2773	positive
2081	positive
832	negative
2809	negative
4781	negative
3430	negative
2726	neutral
3577	neutral
4048	negative
4899	positive
729	positive
669	neutral
3924	negative
1640	positive
2923	negative
865	neutral
3347	negative
4443	positive
3987	positive
525	positive
4731	positive
4263	positive
1141	positive
1826	positive
3207	negative
2883	positive
1056	negative
4958	negative
3785	negative
1948	negative
3677	positive
4666	positive
2967	positive
1277	positive
85	neutral
928	negative
3173	positive
2641	negative
2978	positive
4298	negative
378	positive
3384	neutral
3541	positive
4923	negative
4780	positive
2938	positive
1444	negative
4583	positive
3840	positive
147	positive
4593	negative
4095	neutral
3903	positive
1374	positive
1886	negative
4440	negative
4320	positive
39	neutral
433	neutral
1043	positive
1255	positive
3863	positive
4119	neutral
385	negative
2842	negative
676	negative
1389	negative
3229	positive
2593	positive
1614	positive
3809	positive
3105	negative
845	positive
293	positive
2471	positive
1755	negative
4829	negative
2312	negative
472	positive
3255	positive
902	positive
1588	positive
277	positive
4174	positive
1063	positive
3693	neutral
3263	positive
4321	positive
2966	positive
227	positive
3740	positive
1230	positive
624	positive
4214	positive
3428	positive
4080	neutral
2926	positive
3418	positive
2931	negative
579	positive
3557	negative
4161	negative
3816	positive
4868	positive
2711	positive
3776	negative
3768	negative
771	positive
4855	negative
3573	positive
706	positive
3912	positive
3527	positive
1749	positive
3032	positive
4524	neutral
2321	positive
2070	negative
1273	positive
4778	positive
1838	negative
503	positive
3516	positive
5076	negative
789	positive
3337	negative
3118	positive
3950	negative
769	positive
5052	positive
1846	neutral
2952	positive
576	positive
4953	positive
3497	positive
3294	positive
4691	positive
1113	positive
1725	positive
988	positive
3782	negative
1847	positive
515	positive
5100	positive
3967	negative
4609	positive
1125	neutral
3209	positive
822	positive
888	positive
4509	positive
23	positive
1439	positive
473	negative
4801	positive
1852	positive
426	neutral
1773	positive
3792	negative
4066	negative
1692	neutral
3353	negative
974	positive
2109	positive
1038	positive
4256	positive
3718	positive
1934	positive
248	negative
3892	negative
4436	positive
1915	positive
4908	negative
4629	negative
4736	positive
5041	positive
3029	positive
3965	positive
4538	positive
4563	neutral
215	positive
1855	negative
619	positive
4323	positive
4525	negative
2040	negative
577	positive
3349	positive
2340	negative
4181	positive
604	positive
519	positive
3812	positive
1237	positive
1193	neutral
1668	positive
3646	positive
425	negative
4565	positive
1857	negative
3763	positive
847	neutral
4151	neutral
4561	positive
946	positive
2812	negative
2364	positive
1970	positive
1477	positive
2960	negative
93	negative
2112	positive
4809	positive
1575	negative
185	positive
3164	negative
1421	positive
1766	positive
801	positive
369	positive
2501	positive
3843	positive
2327	positive
3526	positive
2009	positive
2661	positive
1009	positive
3076	neutral
3600	positive
4949	negative
1206	positive
5064	negative
1467	positive
340	neutral
4745	negative
3808	neutral
2540	positive
3744	positive
1869	positive
4700	negative
3036	positive
4800	positive
1130	positive
606	negative
3915	negative
3942	negative
2984	neutral
1433	positive
1396	negative
217	positive
4834	negative
752	neutral
1377	positive
1075	positive
182	positive
2898	negative
523	positive
1582	positive
2039	negative
4262	negative
3330	neutral
228	positive
3340	positive
2559	positive
759	positive
681	positive
4131	positive
2562	positive
2656	positive
970	positive
457	negative
2023	positive
1282	neutral
1998	positive
4460	positive
4564	positive
72	negative
3465	positive
1790	positive
1647	positive
3017	neutral
1698	negative
131	negative
5056	positive
4343	negative
3116	positive
3700	positive
360	positive
2838	positive
1799	positive
3721	negative
4980	negative
4260	positive
4659	positive
693	neutral
4554	positive
5081	negative
201	negative
368	positive
3091	positive
2665	neutral
3929	positive
2086	positive
359	positive
3405	negative
3232	positive
870	neutral
2500	positive
2361	neutral
879	positive
3390	positive
3269	positive
3743	positive
347	negative
2687	neutral
2152	positive
3412	negative
2699	negative
4463	neutral
1902	negative
169	negative
2514	negative
4558	neutral
3275	positive
510	positive
904	positive
1685	positive
3796	positive
4664	positive
1978	negative
833	positive
437	neutral
1004	positive
1164	positive
3041	neutral
278	positive
713	positive
2916	neutral
2615	neutral
4091	neutral
3030	positive
300	positive
1279	neutral
274	positive
4928	positive
2323	positive
4269	negative
2498	positive
2547	negative
241	positive
3866	neutral
2749	positive
1623	positive
799	positive
1929	negative
3878	negative
1335	positive
4705	negative
3267	neutral
3219	positive
1531	positive
1716	positive
2048	positive
545	positive
2841	negative
1289	positive
1598	positive
1829	negative
614	neutral
571	positive
5015	positive
3920	neutral
2710	neutral
1434	positive
2589	positive
427	positive
3658	positive
2446	positive
2719	positive
1853	neutral
4906	positive
1833	positive
4370	negative
3217	positive
3059	positive
4866	negative
3561	positive
57	positive
154	positive
3193	negative
3725	positive
398	negative
416	positive
4569	negative
3477	positive
4360	negative
1543	negative
435	positive
3080	negative
2774	negative
4588	positive
1104	neutral
1763	positive
1232	positive
48	positive
3225	negative
3645	positive
787	positive
2769	positive
36	positive
4687	negative
4648	positive
2097	positive
2129	negative
4572	positive
2902	positive
1454	positive
4215	positive
4367	negative
3065	positive
3682	positive
3568	negative
411	positive
1280	positive
3858	positive
1068	neutral
1329	positive
3947	negative
5033	positive
1977	negative
898	positive
4978	positive
5083	negative
2103	positive
2464	negative
1654	positive
4336	positive
2833	neutral
4309	positive
4034	negative
4752	positive
914	positive
4299	negative
1234	positive
1746	positive
3928	positive
40	positive
1795	positive
2770	positive
994	neutral
1638	positive
3107	negative
4179	positive
2740	positive
3672	positive
167	positive
4596	negative
3458	positive
495	positive
719	negative
3632	positive
198	neutral
807	positive
4342	positive
2662	negative
1023	positive
1058	neutral
3328	positive
2859	positive
3009	positive
1313	positive
4000	positive
4935	positive
5075	negative
417	positive
4071	negative
2992	neutral
1318	positive
3761	positive
2610	positive
5063	positive
2363	negative
4409	positive
3876	positive
4753	negative
3981	negative
3301	positive
3067	positive
4374	positive
1721	positive
4451	positive
4642	positive
1997	positive
2942	positive
4969	positive
1695	negative
2051	positive
4390	negative
642	negative
1480	negative
4274	negative
2311	neutral
3939	positive
1532	negative
4782	positive
3730	positive
704	positive
103	positive
3422	positive
3628	positive
3429	negative
104	neutral
2031	positive
809	positive
1910	negative
1982	positive
1675	positive
907	positive
4163	negative
3824	negative
2748	positive
1411	positive
342	positive
3982	positive
2930	positive
2424	positive
1005	negative
5002	negative
4998	positive
1371	positive
2035	positive
2752	positive
1914	negative
2558	positive
2788	neutral
4872	positive
5085	positive
1112	positive
1488	negative
4706	positive
805	negative
1314	positive
2063	negative
1337	positive
1288	negative
4970	positive
1268	negative
1702	positive
4887	negative
4411	positive
4757	positive
3595	positive
140	neutral
937	negative
627	neutral
5021	positive
407	positive
4854	negative
973	positive
2146	positive
162	positive
1509	neutral
1693	negative
1473	positive
4011	positive
2877	positive
2822	positive
242	positive
1572	negative
1593	negative
5060	positive
1326	positive
179	negative
5020	positive
2142	positive
887	positive
906	negative
651	positive
1022	negative
2042	positive
1644	positive
3142	positive
648	neutral
4240	positive
471	positive
3339	positive
2996	positive
4813	neutral
3051	negative
3327	positive
3483	negative
4959	positive
543	negative
2844	negative
3655	negative
4039	positive
2145	positive
4479	positive
557	positive
4147	neutral
3140	negative
4924	negative
4166	negative
1738	negative
1428	positive
754	positive
892	positive
3137	negative
798	positive
1407	positive
3560	positive
1475	positive
3128	positive
1367	negative
1753	positive
1349	positive
2643	negative
2386	positive
4960	positive
70	positive
4798	neutral
1505	positive
4775	positive
4454	positive
2008	positive
379	negative
2708	neutral
608	negative
1184	positive
5087	negative
811	positive
969	positive
2322	positive
1095	positive
186	negative
4810	positive
1923	positive
4015	positive
4562	negative
1536	positive
1607	negative
3382	positive
1356	negative
2793	neutral
1071	neutral
685	negative
1114	positive
2696	neutral
2568	positive
5091	positive
2050	positive
4493	positive
2743	negative
4858	negative
705	positive
660	positive
9	positive
1498	negative
1215	positive
17	positive
4070	negative
100	positive
1072	positive
1964	neutral
3899	positive
1220	neutral
2796	neutral
4188	negative
3977	negative
4592	negative
3778	negative
4551	negative
3167	negative
414	negative
1378	negative
4302	positive
24	neutral
3957	positive
1533	negative
4833	positive
3050	negative
5096	negative
438	positive
3352	positive
190	negative
1927	negative
4204	negative
3670	negative
4193	positive
1629	positive
4902	negative
1333	negative
943	negative
330	neutral
878	positive
4631	positive
616	positive
1940	negative
2496	negative
3132	positive
3958	negative
302	negative
1550	positive
1292	positive
1014	negative
4994	negative
4582	positive
4676	positive
2881	negative
5067	negative
4989	negative
1637	positive
3256	negative
298	positive
1878	negative
496	positive
4654	neutral
1182	positive
3704	positive
1	positive
4999	positive
3992	negative
3485	positive
341	positive
2953	positive
4748	positive
2592	positive
3588	positive
4315	positive
2776	positive
196	negative
1912	neutral
4192	positive
1564	negative
4822	positive
4267	negative
232	negative
2591	positive
1461	positive
3183	negative
3211	positive
4097	positive
88	positive
2569	positive
4992	positive
2465	positive
3636	negative
1842	positive
1212	positive
1152	positive
4401	negative
1586	positive
1311	positive
2564	negative
254	negative
664	negative
5128	positive
3157	positive
7	positive
3931	positive
336	positive
1789	positive
936	neutral
659	positive
5012	positive
5051	positive
2377	positive
4462	neutral
3825	negative
3124	negative
2734	neutral
2716	positive
2763	negative
2404	negative
1736	positive
1466	positive
596	negative
3031	positive
5013	positive
3453	negative
4618	positive
4930	positive
2502	positive
2451	negative
2093	positive
2636	neutral
1711	positive
1284	neutral
4297	negative
1190	positive
1850	neutral
1123	negative
1651	positive
3832	negative
2054	neutral
3735	negative
1217	positive
4498	positive
219	neutral
1166	positive
4218	positive
2429	negative
1375	negative
1848	positive
1777	negative
3712	positive
4750	neutral
4198	negative
1266	negative
2747	negative
98	positive
3615	neutral
3364	positive
2452	neutral
1410	negative
4019	negative
456	positive
211	neutral
4884	negative
4608	positive
3266	positive
1070	positive
223	positive
4675	positive
4416	negative
2448	neutral
2000	positive
2383	positive
1460	negative
1263	negative
4766	positive
3870	positive
3144	positive
53	positive
3111	negative
1317	positive
2476	negative
214	positive
4735	positive
3197	negative
2028	positive
4897	positive
181	neutral
134	negative
5124	negative
4280	positive
1796	positive
3057	positive
4636	positive
753	neutral
1402	negative
2003	positive
1076	positive
4611	positive
4484	positive
2381	positive
4591	positive
2954	positive
1040	positive
4247	positive
4933	negative
4145	neutral
2439	neutral
1968	positive
41	negative
1577	negative
4786	positive
1189	positive
2728	neutral
2723	neutral
3234	positive
797	positive
3262	positive
2912	positive
537	positive
839	positive
4127	negative
633	negative
1650	positive
2820	positive
1944	positive
2903	neutral
3360	negative
1256	positive
1514	negative
4143	neutral
455	positive
3033	positive
2602	negative
4772	positive
2772	positive
3068	positive
2006	positive
933	positive
748	positive
4428	negative
4023	positive
4797	negative
454	negative
4680	positive
234	negative
4840	negative
2811	positive
2807	positive
4859	positive
1906	negative
1351	positive
4542	negative
3925	neutral
646	positive
3507	positive
1519	positive
4612	negative
4231	neutral
1047	positive
3290	positive
1463	positive
3546	negative
2913	negative
294	positive
4259	positive
641	negative
363	positive
2530	positive
3092	negative
726	positive
3997	negative
3088	positive
1129	negative
2456	positive
490	positive
3607	positive
4808	positive
2431	positive
1858	positive
977	positive
3393	positive
2963	positive
741	positive
4114	negative
2017	positive
4300	negative
1261	neutral
3822	positive
4398	negative
1870	neutral
4667	positive
795	neutral
4719	negative
4421	negative
1251	neutral
311	positive
3964	positive
2927	positive
3644	negative
4062	negative
2690	negative
3552	positive
5114	positive
260	negative
4585	negative
2156	negative
1391	positive
1091	positive
1035	positive
4172	negative
2583	positive
1366	positive
4266	negative
938	neutral
1370	positive
3467	positive
133	positive
2810	negative
355	positive
1643	positive
3179	negative
4122	neutral
2785	positive
3885	negative
4559	positive
3372	positive
1840	negative
4864	positive
4346	negative
1639	positive
3959	positive
4739	negative
1627	negative
357	positive
1945	negative
2801	negative
4477	positive
2024	neutral
555	positive
3151	positive
4270	positive
2068	negative
137	positive
243	neutral
1812	negative
4755	negative
3203	positive
2813	positive
919	negative
1108	positive
1180	neutral
2576	positive
2359	negative
918	positive
30	negative
249	negative
854	negative
4892	negative
77	positive
4518	positive
2489	positive
2056	neutral
4530	positive
1495	positive
2829	neutral
4853	negative
1499	positive
4203	negative
4765	neutral
4099	positive
3649	positive
3357	positive
1712	negative
2970	neutral
4053	neutral
483	neutral
4221	positive
1802	positive
4646	negative
1542	positive
1590	negative
3802	positive
3940	positive
128	positive
4702	positive
3868	positive
1204	negative
3127	positive
1548	negative
344	negative
3784	negative
4024	positive
746	positive
3639	positive
484	negative
1350	positive
97	negative
3434	negative
1822	negative
4568	positive
953	positive
896	positive
1987	positive
1641	positive
4132	negative
4261	positive
2365	positive
1992	negative
4140	negative
123	positive
226	positive
3941	negative
3316	neutral
3007	negative
2599	neutral
2907	positive
2379	neutral
1690	positive
1960	positive
2497	positive
4361	positive
4100	neutral
3710	negative
2058	neutral
1479	positive
3543	negative
1425	positive
793	positive
3331	positive
2119	negative
2986	positive
838	negative
656	negative
3055	negative
2033	positive
34	positive
358	neutral
4251	positive
180	neutral
3990	positive
1304	positive
1860	positive
4281	positive
2556	positive
2314	positive
2468	positive
1165	neutral
1621	positive
1779	negative
3014	positive
5038	positive
1447	positive
1149	positive
3630	positive
4403	negative
2428	positive
731	negative
149	positive
4475	positive
3421	positive
1926	negative
374	neutral
4579	positive
4494	negative
470	positive
1797	positive
205	negative
1331	negative
2513	positive
3793	negative
3307	negative
4223	positive
1030	positive
3972	positive
[truncated: 2,001 more rows]
