# Supplementary material for: Feature fusion based transformer for sentiment analysis in social networks
Source: PLoS One. 2025 Nov 7;20(11):e0333416. doi: 10.1371/journal.pone.0333416 (PMC12594345; doi:10.1371/journal.pone.0333416)
Supplement: S1 Data — The relabeled SDTI dataset derived from the public MVSA-Single benchmark [46]. (ZIP) [file pone.0333416.s001.zip › test_without_label.txt]

guid	tag
8	null
1576	null
2320	null
4912	null
3821	null
1306	null
4555	null
259	null
3216	null
881	null
1037	null
2463	null
3760	null
3102	null
4074	null
2155	null
5009	null
3292	null
3599	null
1061	null
3927	null
4461	null
716	null
2505	null
1803	null
2157	null
1612	null
4052	null
3641	null
5097	null
2358	null
349	null
4710	null
2991	null
459	null
1737	null
1993	null
116	null
2949	null
2792	null
1580	null
2021	null
4843	null
4827	null
3119	null
3298	null
4541	null
1952	null
1839	null
2127	null
3872	null
3023	null
2351	null
4507	null
600	null
1516	null
4601	null
1046	null
1227	null
4378	null
4357	null
4094	null
5027	null
1969	null
4754	null
861	null
136	null
4466	null
4916	null
1025	null
4922	null
1233	null
1173	null
532	null
51	null
3008	null
1578	null
4945	null
2572	null
173	null
3439	null
755	null
2918	null
1417	null
3152	null
121	null
780	null
4319	null
1191	null
1573	null
1406	null
3955	null
2904	null
2721	null
58	null
3149	null
3690	null
3243	null
3476	null
1393	null
3362	null
1552	null
2348	null
1863	null
3003	null
1949	null
2137	null
4500	null
2823	null
1021	null
3103	null
4981	null
3110	null
824	null
1999	null
1769	null
4038	null
2499	null
4287	null
4913	null
3181	null
4578	null
1446	null
1269	null
2803	null
1099	null
96	null
749	null
489	null
3464	null
4910	null
5000	null
2717	null
939	null
4944	null
4560	null
4471	null
313	null
3002	null
204	null
4082	null
960	null
740	null
31	null
3324	null
264	null
1922	null
3424	null
1192	null
4603	null
570	null
2668	null
1645	null
3271	null
89	null
3975	null
3397	null
3638	null
1228	null
2744	null
4545	null
730	null
2958	null
1717	null
1324	null
4312	null
3374	null
4430	null
3945	null
290	null
4061	null
1168	null
1667	null
3139	null
964	null
3495	null
932	null
4483	null
3227	null
5108	null
1931	null
5040	null
3174	null
1381	null
2800	null
4911	null
1768	null
4087	null
1648	null
3909	null
4348	null
3170	null
3774	null
3492	null
1994	null
2971	null
5043	null
4552	null
4372	null
1682	null
4046	null
4022	null
174	null
4387	null
677	null
1133	null
429	null
4040	null
2114	null
3998	null
1020	null
2676	null
2367	null
5037	null
2863	null
2988	null
2746	null
1431	null
2550	null
286	null
739	null
3348	null
3948	null
3224	null
1096	null
1584	null
3660	null
3898	null
751	null
3963	null
3891	null
312	null
867	null
3268	null
1697	null
1791	null
3701	null
2055	null
3914	null
3572	null
1660	null
2943	null
424	null
1285	null
3039	null
1642	null
1111	null
1539	null
3401	null
2098	null
3400	null
4345	null
1352	null
4681	null
3005	null
2362	null
2154	null
1512	null
2677	null
848	null
1243	null
3637	null
1990	null
2627	null
948	null
5039	null
1587	null
55	null
4738	null
4205	null
3494	null
2758	null
479	null
1898	null
3046	null
1088	null
1039	null
1875	null
1100	null
224	null
2585	null
2888	null
1309	null
4693	null
3651	null
383	null
1057	null
2607	null
3306	null
310	null
2646	null
1490	null
4860	null
1606	null
3554	null
3580	null
4947	null
3889	null
5	null
2704	null
3346	null
2480	null
3842	null
4807	null
3001	null
4715	null
4410	null
1290	null
4644	null
4294	null
4847	null
2750	null
1861	null
4272	null
617	null
1574	null
2332	null
1974	null
3399	null
3714	null
5092	null
2709	null
1435	null
4449	null
2939	null
1429	null
145	null
250	null
4871	null
1868	null
1508	null
4811	null
3222	null
566	null
558	null
38	null
533	null
2527	null
2078	null
3731	null
124	null
4774	null
967	null
3016	null
2911	null
4613	null
4201	null
4877	null
4306	null
3671	null
4255	null
1105	null
1806	null
3061	null
1830	null
3417	null
60	null
1933	null
3022	null
2635	null
2815	null
1301	null
575	null
4925	null
4112	null
5127	null
4795	null
334	null
3126	null
912	null
3969	null
3451	null
3336	null
923	null
2737	null
2443	null
1312	null
3505	null
2764	null
4580	null
3854	null
2570	null
2989	null
2115	null
3462	null
1699	null
4898	null
4138	null
1866	null
2915	null
1635	null
1908	null
4030	null
4771	null
3248	null
494	null
3161	null
20	null
3300	null
4242	null
1476	null
1879	null
1384	null
1616	null
4376	null
3884	null
2026	null
4291	null
4790	null
657	null
2873	null
812	null
2893	null
3296	null
126	null
2469	null
3206	null
2019	null
916	null
4621	null
1620	null
184	null
5017	null
1201	null
5111	null
4417	null
4431	null
4434	null
4920	null
272	null
279	null
3020	null
2325	null
2858	null
4288	null
1596	null
803	null
4363	null
1895	null
3044	null
4721	null
698	null
1426	null
2016	null
3745	null
4903	null
534	null
3650	null
3371	null
112	null
176	null
573	null
4919	null
3276	null
480	null
87	null
911	null
3705	null
3082	null
2537	null
4450	null
1497	null
3083	null
443	null
2957	null
2099	null
2962	null
460	null
1918	null
3052	null
13	null
863	null
1252	null
3570	null
4684	null
2046	null
1537	null
2555	null
1052	null
1713	null
2597	null
282	null
3833	null
4885	null
4587	null
1401	null
1281	null
2085	null
565	null
1205	null
1560	null
4064	null
1036	null
2606	null
4777	null
588	null
609	null
3279	null
3511	null
4796	null
2107	null
1106	null
3395	null
2546	null
4678	null
1000	null
1048	null
1059	null
1485	null
3195	null
2029	null
